# Supplementary material for: Spatial transcriptomics in the human adult ovary: insights into key signalling pathways during follicular atresia
Source: Hum Reprod. 2026 Mar 26;41(6):929–39. doi: 10.1093/humrep/deag051 (PMC13230497; doi:10.1093/humrep/deag051)
Supplement: deag051_Supplementary_Table_S3 [file deag051_supplementary_table_s3.xlsx]

## Sheet: Sheet1
Supplementary Table S3. Differentially expressed genes in the different identified cell types (cell clusters)
cluster ID	gene symbol	scores	log_fold_change	pval	pval_adj	pct_nz_group	pct_nz_reference
0	MYH11	213.796	2.0255	0	0	0.946152	0.577975
0	NCAM1	174.461	1.45174	0	0	0.870486	0.565741
0	CLDN11	160.237	1.34949	0	0	0.949597	0.70341
0	DCN	153.186	1.48014	0	0	0.990559	0.728043
0	LTBP1	135.543	1.26966	0	0	0.70647	0.44736
0	ACTA2	128.725	1.14388	0	0	0.929974	0.673249
0	FN1	117.159	1.09615	0	0	0.992243	0.83426
0	TGFBR3	87.037	0.664149	0	0	0.817781	0.643507
0	ENG	79.6719	0.65013	0	0	0.948315	0.768797
0	ID3	57.8613	0.517447	0	0	0.640461	0.518843
0	THBS1	38.9673	0.318223	0	0	0.657411	0.561413
0	ITGB1	36.1499	0.284833	3.73863e-286	1.01845e-285	0.966192	0.879048
0	TCF21	33.9436	0.24819	1.51402e-252	3.73774e-252	0.681964	0.543181
0	NOTCH2	17.2446	0.173993	1.22892e-66	1.90362e-66	0.897001	0.807849
0	NR5A1	6.88581	-0.00874503	5.74593e-12	6.77505e-12	0.731161	0.662907
0	BMPR2	-16.49	-0.310805	4.32833e-61	6.57574e-61	0.620359	0.607476
1	DCN	273.589	2.34948	0	0	0.990649	0.732622
1	CLDN11	180.794	1.49032	0	0	0.939853	0.710879
1	TGFBR3	134.785	1.09856	0	0	0.832608	0.641777
1	NCAM1	108.835	0.945203	0	0	0.797778	0.594576
1	TCF21	105.386	0.970901	0	0	0.735855	0.52821
1	APOE	97.6521	1.00846	0	0	0.73333	0.570617
1	FN1	94.53	0.884941	0	0	0.969601	0.844347
1	CDKN1B	76.3385	0.785685	0	0	0.625043	0.503705
1	NOTCH2	62.9196	0.433127	0	0	0.896502	0.809575
1	ENG	44.4313	0.417753	0	0	0.921363	0.780654
1	NR5A1	-22.1515	-0.225641	1.00929e-108	1.69647e-108	0.676181	0.681864
1	ITGB1	-99.5845	-0.485869	0	0	0.914032	0.897426
1	ACTA2	-118.513	-1.33995	0	0	0.67579	0.759859
2	ACTA2	189.346	2.41196	0	0	0.986371	0.707237
2	PTCH1	151.401	1.98389	0	0	0.861467	0.462251
2	THY1	139.653	2.27272	0	0	0.693705	0.21971
2	GLI1	129.977	2.33398	0	0	0.612798	0.148501
2	THBS1	127.272	1.49272	0	0	0.918298	0.542966
2	TCF21	122.967	1.36477	0	0	0.891352	0.53831
2	FN1	118.242	1.23168	0	0	0.9954	0.859274
2	PTCH2	108.957	1.44105	0	0	0.70761	0.317315
2	SNAI2	82.305	0.929309	0	0	0.76413	0.457816
2	GLI2	80.4094	0.925841	0	0	0.65825	0.336473
2	ITGB1	43.8442	0.432915	0	0	0.987167	0.890347
2	LTBP1	41.5341	0.383519	0	0	0.699101	0.490016
2	AR	39.709	0.313755	0	0	0.700208	0.481091
2	NOTCH2	37.0198	0.401412	5.49332e-300	1.73589e-299	0.95991	0.814023
2	APOD	35.8254	0.332293	4.44474e-281	1.35052e-280	0.608993	0.43201
2	APOE	20.5474	0.0554963	8.12709e-94	1.8344e-93	0.792286	0.586704
2	CLDN11	4.30053	0.185349	1.70387e-05	2.28145e-05	0.919993	0.746875
2	NR5A1	2.56885	-0.0287674	0.0102037	0.0124014	0.820028	0.662345
2	ENG	-13.1831	0.02469	1.09764e-39	1.97077e-39	0.956244	0.796657
2	BMPR2	-30.6016	-0.625492	1.16642e-205	3.29098e-205	0.690349	0.600456
2	DCN	-56.091	-0.426825	0	0	0.948219	0.775791
2	NCAM1	-70.8911	-1.13282	0	0	0.631615	0.64582
2	TGFBR3	-93.112	-1.34021	0	0	0.632791	0.695588
3	CYP11A1	225.228	4.78833	0	0	0.946442	0.285389
3	STAR	193.064	3.69915	0	0	0.887908	0.336759
3	APOE	180.71	2.76695	0	0	0.974173	0.573507
3	CYP17A1	166.381	7.32513	0	0	0.674238	0.0201572
3	NR5A1	155.88	1.81352	0	0	0.952282	0.652957
3	PTCH2	152.228	2.66725	0	0	0.808998	0.316956
3	VCAM1	97.5315	1.68092	0	0	0.643262	0.290645
3	INHA	87.4014	1.44272	0	0	0.61008	0.272555
3	PTCH1	79.269	1.12973	0	0	0.756565	0.483005
3	ENG	59.8084	0.704996	0	0	0.970539	0.799261
3	TGFBR3	58.7172	0.704274	0	0	0.869911	0.669987
3	SNAI2	33.398	0.385678	1.46502e-244	3.73343e-244	0.646636	0.477486
3	ITGB1	-8.65187	-0.00197943	5.06637e-18	6.78378e-18	0.964006	0.895149
3	TCF21	-11.4789	-0.228242	1.68429e-30	2.37605e-30	0.605321	0.576231
3	NOTCH2	-26.2648	-0.183593	4.83832e-152	1.1242e-151	0.891888	0.824613
3	DCN	-87.0647	-1.15977	0	0	0.855851	0.789519
3	FN1	-160.9	-2.34806	0	0	0.71538	0.89108
4	MYH11	180.656	3.4049	0	0	0.985044	0.651647
4	ACTA2	171.707	2.96945	0	0	0.979953	0.723075
4	AP002956_1	140.26	3.54521	0	0	0.761264	0.215092
4	CD44	136.476	3.35014	0	0	0.78018	0.315055
4	LTBP1	38.402	0.729796	0	0	0.60284	0.508059
4	ITGB1	9.44384	0.136612	3.59378e-21	4.73181e-21	0.9403	0.898857
4	FN1	-67.3582	-0.941844	0	0	0.810909	0.879253
4	ENG	-71.3164	-1.1248	0	0	0.637278	0.827016
4	NOTCH2	-88.3738	-1.21469	0	0	0.636901	0.843899
5	ITGA6	152.203	4.00103	0	0	0.817584	0.19448
5	NOTCH1	146.128	3.12227	0	0	0.846275	0.272956
5	ENG	136.614	1.75686	0	0	0.989866	0.803759
5	ITGA5	112.554	2.38445	0	0	0.734009	0.31945
5	WT1	107.53	2.39405	0	0	0.722822	0.349235
5	APOD	88.1439	2.15767	0	0	0.707686	0.435936
5	BMPR2	73.1497	1.03256	0	0	0.810082	0.597972
5	ITGB1	48.682	0.527106	0	0	0.967031	0.897263
5	ID3	34.8765	0.619026	1.68818e-266	4.93949e-266	0.657476	0.543245
5	FN1	32.5287	0.614248	4.19382e-232	1.10437e-231	0.971242	0.868731
5	CDKN1B	24.9015	0.42809	7.16938e-137	1.53076e-136	0.608318	0.528505
5	TGFBR3	18.0637	0.304316	6.15693e-73	1.01333e-72	0.744867	0.684733
5	ACTA2	-3.66403	-0.111832	0.00024828	0.000280202	0.769808	0.737373
5	APOE	-14.0075	-0.391706	1.4017e-44	2.1295e-44	0.60279	0.610829
5	NR5A1	-28.2858	-0.493029	5.16684e-176	1.23691e-175	0.626481	0.68395
5	MYH11	-35.739	-0.808485	9.80377e-280	2.97884e-279	0.612793	0.676605
5	CLDN11	-67.0317	-1.0556	0	0	0.695775	0.771349
5	DCN	-70.0225	-1.12181	0	0	0.776191	0.796867
5	NOTCH2	-93.8372	-1.36411	0	0	0.615688	0.844635
6	INHBB	192.728	7.94264	0	0	0.953529	0.0483308
6	DHH	176.659	6.55007	0	0	0.884299	0.0339837
6	HSD17B1	171.219	6.02622	0	0	0.868741	0.0713048
6	ITGB1	160.894	1.79799	0	0	0.981317	0.896515
6	BMPR2	156.928	2.45447	0	0	0.947211	0.589872
6	FSHR	150.099	4.41367	0	0	0.786399	0.0885671
6	ESR1	132.199	2.35542	0	0	0.8523	0.355126
6	CYP19A1	130.661	6.24549	0	0	0.654392	0.0223995
6	ITGB5	127.939	3.3573	0	0	0.726068	0.151321
6	BMPR1B	127.906	3.27092	0	0	0.726	0.141659
6	INHA	115.337	2.50323	0	0	0.747062	0.276009
6	EMX2	112.854	2.88543	0	0	0.69767	0.19552
6	NOTCH2	111.128	1.1586	0	0	0.972688	0.821974
6	AR	97.4467	1.4876	0	0	0.827638	0.486303
6	THBS1	96.0255	1.66378	0	0	0.912562	0.565825
6	NR5A1	93.2113	1.2768	0	0	0.913989	0.665956
6	CD44	73.1476	1.17655	0	0	0.676948	0.323821
6	ACVR2B	51.9822	0.914168	0	0	0.618113	0.366212
6	ID3	45.951	0.634471	0	0	0.774985	0.536168
6	CDKN1B	14.2452	0.157016	4.80236e-46	6.11913e-46	0.619268	0.527985
6	CLDN11	-104.704	-2.13023	0	0	0.614987	0.776221
7	ID1	176.031	6.37098	0	0	0.998531	0.326265
8	THBS1	124.769	3.01994	0	0	0.971116	0.572796
8	BMPR2	117.836	2.59595	0	0	0.931297	0.599696
8	ID3	90.182	1.9038	0	0	0.885534	0.538538
8	BMPR1B	87.6819	3.00066	0	0	0.67574	0.158563
8	ITGB5	79.6559	3.00762	0	0	0.626174	0.169694
8	EMX2	72.5593	2.46772	0	0	0.625936	0.211034
8	NOTCH2	56.1221	0.814941	0	0	0.948532	0.826722
8	MYH11	52.1031	1.10274	0	0	0.924759	0.664023
8	ITGB1	50.416	0.67831	0	0	0.946749	0.899913
8	ACVR2B	43.2815	1.09226	0	0	0.609889	0.373033
8	NCAM1	40.1891	0.814676	0	0	0.847498	0.637148
8	NR5A1	30.987	0.551283	8.05718e-211	1.98912e-210	0.814692	0.67583
8	CLDN11	21.6777	0.501022	3.32887e-104	5.97683e-104	0.905147	0.761991
8	AR	15.9561	0.343029	2.583e-57	4.16443e-57	0.605729	0.502844
8	CDKN1B	10.6761	0.179911	1.31688e-26	1.82515e-26	0.604065	0.53088
8	FN1	-18.1399	-0.300929	1.54256e-73	2.5388e-73	0.900987	0.874025
9	ID1	89.6771	7.3249	0	0	0.997801	0.350191
12	ITGA6	43.6467	4.6783	0	0	0.94226	0.229834
12	KIT	43.2834	4.44332	0	0	0.92629	0.207879
12	CDH1	41.8055	5.54703	0	0	0.872236	0.0810392
12	EMX2	40.7722	3.91893	0	0	0.914005	0.222679
12	JAG1	40.7224	4.20138	0	0	0.890663	0.208282
12	WT1	40.1502	3.10836	0	0	0.959459	0.369906
12	BMPR1B	39.6405	3.95645	0	0	0.874693	0.173599
12	WNT6	33.8546	6.18784	3.10303e-251	3.06424e-250	0.700246	0.0170267
12	TP63	32.7206	8.26665	7.96618e-235	6.99254e-234	0.667076	0.00887844
12	CDKN1B	31.7358	1.97415	4.98289e-221	3.93648e-220	0.895577	0.532152
12	INHA	27.1499	2.18816	2.53558e-162	1.66926e-161	0.781327	0.302035
12	TGFBR1	25.6074	2.16623	1.26275e-144	7.67365e-144	0.710074	0.279733
12	BMPR2	25.1536	1.40413	1.29029e-139	7.28091e-139	0.941032	0.60972
12	ACVR2B	23.9827	1.59887	4.21455e-127	2.21966e-126	0.800983	0.379594
12	ACVR2A	22.6545	1.9826	1.25852e-113	5.84841e-113	0.651106	0.212544
12	ID1	15.9795	0.549202	1.77512e-57	6.09714e-57	0.714988	0.356055
12	NOTCH2	13.2922	0.674145	2.5684e-40	7.51494e-40	0.981572	0.830308
12	NCAM1	11.4612	0.645315	2.06712e-30	5.44341e-30	0.929975	0.643258
12	LTBP1	10.0742	0.541917	7.18222e-24	1.66881e-23	0.761671	0.513254
12	ENG	10.0631	0.578409	8.04555e-24	1.81599e-23	0.963145	0.814526
12	PTCH1	6.04055	0.178648	1.53594e-09	2.63781e-09	0.724816	0.507452
12	APOE	5.19944	0.177195	1.99891e-07	3.03681e-07	0.841523	0.609592
12	ITGB1	-5.54202	-0.0628472	2.99002e-08	4.82064e-08	0.990172	0.901192
12	MYH11	-8.35086	-0.89733	6.77671e-17	1.37272e-16	0.760442	0.672463
12	FN1	-15.9466	-0.571678	3.00751e-57	9.50374e-57	0.936118	0.874728
12	CLDN11	-22.5128	-1.83266	3.10835e-112	1.29242e-111	0.657248	0.767137
